# Supplementary material for: Immune signature of Chlamydia vaccine CTH522/CAF®01 translates from mouse-to-human and induces durable protection in mice
Source: Nat Commun. 2024 Feb 23;15:1665. doi: 10.1038/s41467-024-45526-2 (PMC10891140; doi:10.1038/s41467-024-45526-2)
Supplement: Supplementary file 4 — Source Data [file 41467_2024_45526_MOESM4_ESM.xlsx]

## Sheet: Fig. 1c
	Figure 1		T cell responses after CTH522/CAF®01 immunization in mice and humans
	Fig. 1c
	Mouse splenocytes		IFN-g release (pg/ml)
	CTH522	30909.7	87396	48149	84406.3	17951	44044	1073303	29488	14630.3	93729.7	23635	117076		n=12
	Control	0.5	0.5	12	0.5	1.21333	0.5	0.5	0.5	0.5	11	50	1.66667	68.6667	n=13
	Mouse splenocytes		IL-17A release (pg/ml)
	CTH522	796.12	722.22	1741.9	3298.94	411.72	2701.44	44194.2	873.003	230.073	919.287	566.21	1559.87		n=12
	Control	10.87	2.1	0.5	0.5	0.5	0.5	0.5	0.5	0.5	0.5	0.5	0.5	0.5	n=13

## Sheet: Fig. 1e
	Figure 1		T cell responses after CTH522/CAF®01 immunization in mice and humans
	Fig. 1e
	Mouse splenocytes IFN-g release (pg/ml)
	CTH523	27351	73221.3	41221	58963.3	16831	25490	366693	29117	11545.3	108800	17256	73969		n=12
	Control	0.5	0.5	133.667	0.5	1.21333	0.5	0.5	0.5	0.5	2.33333	12	0.5	19.6667	n=13
	CTH518	10876	28861	14710	17214.3	4560	13494	356107	3636	4951.33	9045.67	9281	42433		n=12
	Control	0.5	0.5	41.3333	0.5	17.0133	0.5	0.5	0.5	0.5	0	0.5	1.33333	0.5	n=13

## Sheet: Fig. 1d
	Figure 1		T cell responses after CTH522/CAF®01 immunization in mice and humans
	Fig. 1d
	Human PBMC IFN-g release (pg/ml)
	CTH522	2036	1242	476	3359	2397.99	1299.16	448	178	2097.82	1296	2424	863	1410	n=13
	Control	15	168.82	0.5	69	117.37									n=5
	Human PBMC IL-17A release (pg/ml)
	CTH522	87	9	0.5	22	18.56	89.85	6.24	40.07	67.99	151.92	42.44	9.09	1.14	n=13
	Control	0.5	0.5	0.5	4.71544	0.5									n=5

## Sheet: Fig. 1f
	Figure 1		T cell responses after CTH522/CAF®01 immunization in mice and humans
	Fig. 1f
	Human PBMC IFN-g release (pg/ml)
	CTH523	1498	489	40	3304	1295.62	1009.48	212	11	1024.34	434	1422	278	896	n=13
	Control	0.5	1342.82	0.5	0.5	0.5									n=5
	CTH518	372	270	0.5	1329	132.64	620.428	1	15	959.156	110	769	67	211	n=13
	Control	0.5	0.5	3	0.5	0.5									n=5

## Sheet: Fig. 1g
	Figure 1		T cell responses after CTH522/CAF®01 immunization in mice and humans
	Fig. 1g
	Mouse : IFN-g responses (pg/ml) to CTH522 overlapping peptides (n=12)															% human responders with peptide IFN-g response>170 pg/ml, n=10
	P4D	1.06	0.5	130	2645.69	12.19	7	0.5	0.5	17.1667	74.9	0.5	39.5				P4D	40
	P5D	1.06	0.5	132	2280.31	1.56	0.5	0.5	0.5	17.1667	74.4	0.5	24.5				P5D	30
	P6D	0.5	1.55	475	4738.77	8.98	0.5	0.5	0.5	0.5	68.9	0.5	19				P6D	20
	P7D	127.46	21.63	2008	7335.16	18.77	527	212.622	488.553	142.472	24841.9	9.9	29				P7D	10
	P8D	489.34	516.24	25389.5	54989	1314.01	3305	25602.7	15969.4	2133.3	4942.4	0.9	9678				P8D	10
	P9D	0.5	0.62	603	4476.51	0.74	77	0.5	0.5	47.6667	329.9	0.5	45				P9D	10
	P10D	11.41	65.71	905	4309.39	4.84	26	0.5	0.5	0.5	1.9	0.5	24				P10D	50
	P11D	3.62	117.92	1442	3936.8	6.8	6	99.1667	0.5	0.5	49.4	1.9	24.5				P11D	40
	P12D	12.5	32.93	21	1121.61	3.07	40	0.5	0.5	1.66667	12.4	0.5	105.5				P12D	0
	P13D	4.29	9.68	575	662.04	0.74	8	0.5	0.5	0.5	0.5	0.5	55.5				P13D	30
	P14D	35.38	0.5	140	3289.81	14.06	10	156.167	0.5	0.5	12.4	0.5	29.5				P14D	0
	P15D	39.54	5.48	898	3701.95	18.21	11	0.5	0.5	0.166665	0.5	0.5	45				P15D	30
	P16D	212.03	630.27	57414.5	62556.5	774.21	240	7294.12	251274	6122.44	2525.9	1928.9	2268.5				P16D	30
	P17D	267.88	0.5	32586.5	8759	156.67	377	5609.52	5187.09	3149.5	7779.9	12247.9	10623.5				P17D	30
	P18D	1236.03	2371.93	2371.93	13712.5	1294.47	2575	0.5	0.5	0.5	120.9	0.9	61				P18D	10
	P19D	24.4	14.4	762	3167.56	75.34	9	116.667	0.5	463.167	528.4	249.4	120.5				P19D	60
	P20D	70.23	20.2	683	3037.19	127.5	97	693.167	0.5	350.167	164.9	8.4	104				P20D	60
	P21D	8.93	24.9	55011	22780	14.98	7	0.5	0.5	20.6667	52.9	0.5	25				P21D	10
	P22D	25.2	32	773	1006.81	12.96	9	0.5	0.5	0.5	42.4	0.5	40.5				P22D	20
	P23D	20.25	59.92	190	1540.97	15.96	27	0.5	258.334	60.1667	42.4	0.5	71.5				P23D	30
	P24D	77.88	27.81	132	2035.2	9.38	7	0.5	0.5	5.16667	41.9	0.5	14				P24D	20
	P25D	534.38	979.05	57204.3	46593	842.14	3509	8810.55	17931.2	1223.59	5104.9	5008.4	10018.5				P25D	30
	P26D	0.5	0.5	76	1214.43	1.68	9	2.16667	0.5	15.6667	631.9	0.5	24.5				P26D	10
	P27D	2.8	59.28	345	1534.26	10.53	4	0.5	0.5	5.66667	6.9	0.5	19				P27D	10
	P28D	2.69	29.63	9415.41	3863.98	76.18	34	1031.11	36045	373.322	128.9	54.9	2552				P28D	20
	P29D	17	4.82	14149.1	5665.86	37.82	638	227.492	230226	1661.9	57.9	477.9	3001.5				P29D	20
	P30D	514.55	323.36	69239.7	74020	326.89	1369	15285.3	11294.5	2031.25	5577.4	851.9	9388				P30D	40
	P31D	36.53	1.82	306	1967.36	56.48	18	0.5	0.5	0.5	0.5	0.5	25				P31D	10
	P32D	0.5	0.5	0.5	249.21	1.76	0.5	118.667	0.5	4.66667	0.5	0.5	3.5				P32D	30
	P30E	1738.11	697.21	58847.1	53812.9	1811.01	560	13532	13866.8	2210.4	6255.9	976.4	5727.5				P30E	30
	P31E	8.31	8.25	1294	4923.23	47.29	7	0.5	0.5	6.16667	0.5	0.5	6.5				P31E	20
	P27F	936.65	533.64	1846	4556.89	438.55	136	0.5	0.5	0.166665	0.5	0.5	1				P27F	40
	P28F	7.34	30.51	685	7284.47	46.64	1	0.5	0.5	1628.67	188.9	0.5	5				P28F	60
	P29F	151.58	392.96	4641.45	6352.45	1386.81	2268	3820.7	7541.76	223.587	2774.9	75.4	578.5				P29F	20
	P30F	432.73	248.71	50797.3	48097.4	907.83	1198	9436.01	12673.9	2232.1	1898.4	1131.9	8984				P30F	40
	P31F	11.91	21.57	114	1914.35	92.09	0.5	0.5	0.5	93.1667	0.5	0.5	1.5				P31F	20
	P32F	3.86	11.91	17	18.62	0.5	0.5	0.5	0.5	12.1667	0.5	0.5	2				P32F	10
	P27G	71.12	0.5	644.01	2894.64	0.5	101	423.667	0.5	78.1667	238.9	0.5	9				P27G	20
	P28G	25.02	366.1	310.04	18781.2	5.13	169	0.5	0.5	416.667	577.9	0.5	317.5				P28G	50
	P29G	2.25	0.5	252.9	2637.29	3.84	0.5	0.5	0.5	41.1667	44.4	0.5	1				P29G	10
	P30G	577.57	22.59	44881	50934.2	419.31	1048	331.167	0.5	54.1667	919.4	0.5	2715.5				P30G	0
	P31G	167.89	146.95	1548.25	7557.9	9.44	358	0.5	0.5	57.1667	0.5	0.5	2				P31G	10
	P32G	0.5	5.87	971.16	1894	0.5	0.5	319.667	0.5	0.5	0.9	18.9	0.5				P32G	30

## Sheet: Fig. 2a
	Figure 2		Characterization of antibody responses in CTH522 vaccinated mice and humans
	Fig. 2a	Surface specific IgG
	Mouse serum CTH522 vaccinated group (AEU)
	SvD	11375	5249	16482	28487	20108	5534	555	8856	107	3531	75	53	18130	566	47234	14725	n=16
	SvE	10517	654	5300	29530	9078	756	109	13961	50	1084	93	45	6504	191	6806	14857	n=16
	SvF	9946	8151.41	10567	8903.38	10529.9	2087.6	341.541	6805.69	20259.1	10107.9	217.384	133	16121	454.138	59621.9	5661.39	n=16
	SvG	5032	2876	6974	10190	8308	777	330	9178	10275	6560	170	120	10310	393	106668	5009	n=16
	Mouse serum Control group (AEU)
	SvD	30	32	9	22	14	54	70	26	19	95	27	59	74	22	21	29	n=16
	SvE	93	87	30	71	38	158	197	64	36	222	58	149	254	59	62	81	n=16
	SvF	44	38.3012	12.3999	35.3883	23.2024	60	37	21.4284	15.9693	95.3726	48.0622	13.9821	206.081	53.4584	71.2456	95	n=16
	SvG	58	37	25	25	50	30	111	63	45	109	44	141	83	49	41	74	n=16

## Sheet: Fig. 2b
	Figure 2		Characterization of antibody responses in CTH522 vaccinated mice and humans
	Fig. 2b	Surface specific IgG			Arbitrary Elisa Units (AEU) calculated from an internal standard
	Human serum CTH522 vaccinated group (AEU)
	SvD	822	3735	10876	2409	8527	1515	620	2138	2758	7934	1706	2639	954	623	n=14
	SvE	779	3629	16298	1939	8149	1333	609	1715	1788	7900	1815	2062	890	591	n=14
	SvF	1064	4145	7706	3803	9279	2468	996	2578	3304	3517	3575	2407	1361	719	n=14
	SvG	1028	4657	5907	3460	9299	2312	756	2250	1633	3267	2433	2066	1068	704	n=14
	Human serum Baseline (AEU)
	SvD	429	236	3579	281	522	519	402	1184	183	614	158	119	608	734	n=14
	SvE	542	272	4308	261	619	919	383	1042	171	705	188	162	696	778	n=14
	SvF	682	389	6503	464	1096	1189	583	2453	273	883	342	217	1315	1293	n=14
	SvG	445	420	3630	295	757	873	368	1678	167	629	226	157	915	938	n=14

## Sheet: Fig. 2c
	Figure 2		Characterization of antibody responses in CTH522 vaccinated mice and humans
	Fig. 2c	IgG subclasses		Arbitrary Elisa Units (AEU) calculated from an internal standard
	Mouse serum, CTH522 vaccinated group (AEU)
	IgG	134887	37020	88744	139215	140062	68130	n=6
	IgG1	13882422	6315131	12343901	26185994	14782981	20736046	n=6
	IgG2a	225791	77024	103406	107636	352851	24253	n=6
	IgG2c	57642	30716	215079	124158	41341	80367	n=6
	IgG2b	235450	48045	216625	274334	257292	242726	n=6
	Mouse Control group (AEU)
	IgG	28.2	27.8	17.75	53.96	30.05	177	n=6
	IgG1	39	29.7	22.3	28.2	47.9	38.9	n=6
	IgG2a	0.28286	0.0729	0.08286	0.08286	0.28286	27.1128	n=6
	IgG2c	0.904	0.49429	0.31429	0.17429	0.27429	322	n=6
	IgG2b	11.06	10.15	6.16	12.36	13.25	253.471	n=6

## Sheet: Fig. 2d
	Figure 2		Characterization of antibody responses in CTH522 vaccinated mice and humans
	Fig. 2d	Surface specific IgG		Arbitrary Elisa Units (AEU)
	Human serum, CTH522 vaccinated group			AEU
	IgG	1527.02	1304.36	311.07	1560.16	2568.3	2312.81	1349.41	2611.58	1739.18	289.16	778.57	197.25	1825.67	118.1	n=14
	IgG1	493.405	590.437	105.133	324.354	1369.66	460.881	369.515	534.577	549.612	59.85	96.824	92.465	985.463	60.652	n=14
	IgG2	30.9753	19.518	0.52567	29.643	30.7363	14.8747	6.91533	1.78467	1.21233	3.95733	7.92467	2.44133	5.25567	6.12767	n=14
	IgG3	591.717	47.997	69.99	349.956	1430.61	348.937	96.927	581.771	480.926	15.056	2236.03	17.544	549.776	8.413	n=14
	IgG4	0.71067	0.59667	0.70567	0.951	0.74133	0.80233	0.62633	1.58433	0.578	0.89467	0.67367	1.96633	0.929	1.23567	n=14
	Human serum, baseline samples			AEU
	IgG	0.6	0.75	0.98	3.24	0.48	0.35	2.24	19.36	1.77	1.01	3.64	0.7	25.45	0.86	n=14
	IgG1	0.152	0.161	0.08	0.896	0.08	0.08	0.08	0.458	0.08	0.08	0.48	0.16	7.838	0.16	n=14
	IgG2	3.31833	0.97967	1.42033	0.65733	3.23233	1.60317	8.198	1.27333	0.805	2.83833	1.74733	1.403	2.318	1.00333	n=14
	IgG3	0.398	0.455	0.31	0.63	0.63	0.63	0.63	0.63	0.63	0.31	2.235	0.63	3.116	0.63	n=14
	IgG4	0.60167	0.52	0.43667	0.41633	0.42833	0.61567	0.56133	0.59	0.645	0.671	0.567	0.605	0.695	0.92233	n=14

## Sheet: Fig. 2e
	Figure 2	Characterization of antibody responses in CTH522 vaccinated mice and humans
	Fig. 2e	Peptide specific IgG responses (Abs 450nm-620nm) after background subtraction
	CTH522 peptides	CTH522 vaccinated human participants (n=14)
	P4D	0.011917	0.023583	0.213	0.015167	0.114833	0.04925	0.013167	0.101	0.104667	0	0.0475	0.054333	0.140667	0.013167
	P5D	0	0	0.049	0	0.0045	0	0	0.056667	0.021333	0	0.0585	0.001	0.046667	0
	P6D	1.75192	0.108583	0.061333	0.568833	1.8585	1.25325	0.569167	0.825333	0.911667	0.005333	0.075833	0.056	1.34433	0.146833
	P7D	1.11592	0.22425	0.053	0.0945	1.2515	0.161917	0.198833	0.141667	0.358	0.183667	0.6015	0.082667	0.382	0.0265
	P8D	0.993917	0.364917	0.071667	0.146833	1.86183	0.76925	0.038167	0.767667	0.983333	0.061	0.554167	0.407	0.071333	0.167167
	P9D	0.03925	0.01125	0.071333	0.0255	0.078167	0	0.006833	0.333333	0.139	0.017333	0.0655	0.037333	0.162667	0.065833
	P10D	0	0	0.066667	0.008167	0.013833	0	0.059833	0.027	0.049	0	0.084833	0.031333	0.171667	0.010833
	P11D	0	0	0.033667	0.0365	0.037167	0	0.057167	0.059333	0.124	0.002667	0.0515	0.042333	0.122	0.003167
	P12D	0	0	0.240333	0.005833	0.015833	0	0.010833	0.021	0.048667	0	0.039167	0.032667	0.040333	0.026833
	P13D	0	0.00225	0.121	0.002833	0.006833	0	0	0	0.029333	0	0.0195	0.017	0.020667	0.002833
	P14D	0	0.009583	0.214	0.011167	0.0325	0	0	0	0.001667	0	0	0	0.006	0
	P15D	0	0.046583	0.081667	0.020833	0.060167	0.03725	0.0075	0	0.080333	0.005667	0.065833	0.019333	1.959	0.008833
	P16D	0	0.011583	0.091333	0.0125	0.052167	0	0.0015	0	0.017	0	0.0125	0.011833	0.722333	0
	P17D	0	0	0.029667	0	0.0135	0	0	0	0	0	0	0.0065	0	0
	P18D	0	0	0.090667	0	0	0	0	0	0	0	0	0.2185	0	0
	P19D	0	0	0.138667	0.004167	0.015167	0	0.111833	0	0	0	0	0.0505	0	0
	P20D	0	0	0.026333	0.006833	0.023833	0	0.144833	0	0	0	0	0.048833	0.069	0
	P21D	0.74025	0.234583	0.05	0.526167	1.35117	0.143917	0.540833	1.377	1.119	0.296	0.0165	0.197167	0.391	0.1125
	P22D	0.90425	0.745917	0.234667	0.484833	1.0145	1.80658	0.469167	1.415	1.26233	0.258	0.525833	0.051167	1.107	0.1395
	P23D	0.054583	0.727917	0	0.1815	0.3835	0.105583	0.139833	1.54333	0.255	0	0.539833	0.030167	0.819667	0.047167
	P24D	0	0	0	0.009167	0.0325	0	0.0055	0	0	0	0	0.033833	0	0
	P25D	0	0	0	0.006167	0.0205	0	0.0125	0	0	0	0	0.0915	0	0
	P26D	0	0	0	0.0165	0.014833	0.116583	0.005167	0	0	0	0	0.206833	0.008	0
	P27D	0.05225	0.028917	0.004333	0.012833	0.077167	0.001917	0.0245	0.019	0	0	0.017167	0.0135	0.019667	0.005167
	P28D	0.032524	0.213	0.0605	0.056904	0.203524	0.057881	0.068262	0.8575	0.182333	0.045417	0.035333	0	1.05008	0
	P29D	0.11419	0.049	0.017833	0.116571	0.110857	0.053881	0.104929	0.107833	0.26	0.086083	1.38867	0	0.118417	0
	P30D	0.248524	0.061333	0.172167	0.139904	0.70619	0.238214	0.089929	1.15283	2.00967	0.211083	2.591	0	1.51308	0.026
	P31D	0.014524	0.053	0.029833	0.011571	0.090524	0.033547	0.024596	0.065167	0.036333	0.039417	0.738333	0.195	0.10975	0
	P32D	0.016524	0.071667	0.1165	0.009904	0.029524	0.083881	0.031929	0.0545	0.047	0.03375	0.054333	0.027	0.046083	0
	P30E	0.34019	0.071333	0.024167	0.147904	0.83719	0.275881	0.105596	1.2995	2.00467	0.226083	2.411	0.025333	1.36308	0.048333
	P31E	0.031857	0.066667	0.033167	0.013571	0.064857	0.079214	0.026596	0.045833	0.034333	0.018417	0.185667	0.173667	0.161083	0
	P27F	0.055857	0.033667	0.004167	0.007904	0.062857	0.027214	0.041929	0.119167	0.049333	0.039083	0.028667	0.027667	0.031417	0
	P28F	0.016524	0.240333	0.018833	0.049904	0.188524	0.084881	0.097596	0.843833	0.18	0.078083	0.039333	0.006667	0.94475	0
	P29F	0.355524	0.121	0.033167	0.283238	0.15919	0.306881	0.023929	0.452167	0.349333	0.09675	0.008	0.010333	0.003417	0
	P30F	0.54619	0.214	0.0355	0.444238	1.39686	0.529547	0.126929	1.0745	2.14033	0.327083	1.37033	0.068	1.00342	0.040333
	P31F	0.027857	0.081667	0.0445	0.035238	0.12319	0.043881	0.038929	0.105167	0.019667	0.041417	0.031667	0.183333	0.013417	0
	P32F	0.003857	0.091333	0.047167	0.009571	0.01719	0.032881	0.009596	0	0	0	0.001667	0	0.016083	0
	P27G	0.04119	0.029667	0.011833	0.001571	0.056524	0.016547	0.037262	0	0	0	0	0	0	0
	P28G	0.00319	0.090667	0.0045	0.016571	0.066857	0.027881	0.040262	0.770833	0.043667	0	0	0	1.08475	0
	P29G	0.375524	0.138667	0.015833	0.265571	0.14819	0.275881	0.023262	0.4315	0.366667	0.053417	0	0.067167	0	0
	P30G	0.687533	0.338443	0.222967	0.678933	1.43076	0.861975	0.159496	0.983833	1.692	0.162417	1.07367	0.1765	0.820417	0
	P31G	0.011857	0.05	0.175833	0.014904	0.07519	0.041547	0.025596	0	0	0	0	0	0	0
	P32G	0.003857	0.234667	0.2375	0.014904	0.021524	0.057547	0.014596	0	0	0	0	0	0	0
	CTH522 peptides	CTH522 vaccinated mice (n=16)
	P4D	0.273	0.036	0.1155	0.6545	0.0765	0.037	0.0615	0.052	0.04	0.062	0.053	0.0625	0.092	0.037	0.048	0.0365
	P5D	0.12	0.0075	0.007	0.223	0.0445	0.0585	0.0205	0.089	0.008	0.057	0.2935	0.156	0.0315	0.024	0.014	0.091
	P6D	3.0315	1.716	2.8655	1.027	2.021	2.773	2.674	2.0045	2.375	2.511	1.8465	0.8625	2.6385	2.4485	2.3275	0.7295
	P7D	0.886	0.0135	0.1775	0.0685	0.0255	0.0055	0.15	0.2185	0.0035	2.4815	0.0295	0.0065	1.432	0.055	1.535	0.031
	P8D	3.1655	1.8355	2.8085	2.9725	3.3855	2.9995	3.004	3.0765	0.562	3.239	2.801	2.756	2.939	3.084	2.6135	2.978
	P9D	1.477	0.112	0.4445	1.2555	2.695	0.548	0.753	1.969	0.013	0.897	0.1555	0.28	0.5835	0.83	0.4385	0.8715
	P10D	0.1055	0.0245	0.153	1.208	0.0235	0.016	0.003	0.02	0.012	0.2285	0.0155	0.045	0.062	0.222	0.017	0.324
	P11D	1.8885	0.3025	1.1385	0.4515	0.5965	0.011	0.0115	0.102	0.019	1.0895	0.0055	0.2515	0.206	0.097	0	0.0035
	P12D	0.4425	0.054	0.3825	0.023	0.0095	0.006	0.2	0.049	0.0125	0.0125	0.0105	0.313	0.2345	0.0055	0.0055	0.235
	P13D	0.2935	0.4385	0	0.5615	0.721	0.0055	0.2295	0.012	0.011	1.0235	0.0125	0.2645	0.24	0.028	0.013	0.0665
	P14D	0.1115	0.066	0	0.1005	0.0015	0.0075	0.007	0	0.001	0.0055	0.003	0.028	0.0135	0	0	0.003
	P15D	0.0585	0.0015	0.095	0	0.0425	0.0105	0	0.005	0.0015	0.1145	0.234	0.004	1.541	0.0045	0.0075	0
	P16D	0.056	0.002	0.009	0.0145	0.07	0.006	0	0	0.0035	0.065	0.003	0.0035	0.4175	0.012	0.0015	0
	P17D	0.272	0.008	0.008	0.011	0.0205	0.013	0.0065	0.0215	0.009	0.0115	0.012	0.0115	0.0215	0.017	0.0155	0.006
	P18D	0.228	0.005	0	0.014	0.002	0.0065	0.002	0.0075	0.01	0	0.012	0.0015	0.013	0.0395	0.0085	0
	P19D	0.0485	0.3065	0	0.2635	0.4885	0.0085	0	0.002	0.004	0	0.0275	0.003	0.506	0.0065	0.0235	0
	P20D	0.085	0.0085	0.0015	0.0365	0.005	0.008	0.0025	0.229	0.0075	0.247	0.006	0.005	0.0195	0.0075	0.006	0
	P21D	0.058	0.009	0.013	0.6305	0.49	0.016	0.0115	0.0125	0.0445	0.027	0.0165	0.0125	0.286	0.0255	0.018	0.016
	P22D	0.167	0.012	0.1775	1.047	0.272	0.0145	0.0005	0.008	0.4745	2.69	0.053	0.013	0.207	0.3615	0.015	0.0045
	P23D	0.037	0.0245	0.0245	1.438	0.1535	0.6975	0.0005	0.0105	2.3875	0.016	0.204	0.009	0.3735	0.096	1.182	0
	P24D	0.055	0.0035	0.012	0.279	0.0795	0.0295	0.017	0.0125	0.836	0.011	0.0275	0.006	0.0425	0.0105	0.101	0.0015
	P25D	0.1055	0.0095	0.0155	0.2955	0.0635	0.0115	0.009	0.012	0.01	0.024	0.0145	0.0145	0.229	0.017	0.053	0.0085
	P26D	1.4525	0.015	0.011	0.267	0.025	0.0415	0.06	0.0215	0.027	1.0485	0.026	0.434	0.0485	0.9415	1.4325	2.4455
	P27D	1.3875	0.0095	0.018	0.0295	0.0125	0.0225	0.021	0.018	0.016	0.1155	0.043	0.028	0.041	0.143	0.16	0.792
	P28D	2.7155	0.0055	0.0665	0.3105	0.9215	0.0045	0.001	0.007	0.0155	0	0.0065	0.019	1.664	0.2505	0.013	0.443
	P29D	1.652	0.0075	1.9595	0.9555	0.2605	0.047	0.0155	0.008	0.009	0.232	0.007	0.0775	1.3425	1.636	2.953	0.003
	P30D	2.2515	0.8565	3.046	2.9865	2.4405	1.325	0.022	2.6715	0.075	1.5775	0.041	0.0475	2.672	0.468	2.9105	2.228
	P31D	0.0055	0.0005	0	0	0	0.0035	0	0.079	0.0005	0.0045	0.0015	0.0005	0.0015	0	0.0015	0
	P32D	0.089	0.004	1.0135	1.4275	0.605	0.0075	0	0.1585	0.0045	0.745	0.008	0.2095	0.026	0.02	0.0645	0.9985
	P30E	2.2325	0.745	2.7415	2.837	2.339	1.2655	0.01	2.5905	0.0685	1.544	0.033	0.0445	2.628	0.0505	2.829	2.2035
	P31E	0.0185	0	0	0	0	0.0015	0	0	0	0.0045	0	0	0	0.0005	0	0
	P27F	1.3655	0.01	0.019	0.025	0.012	0.0175	0.0165	0.023	0.0175	0.1385	0.0485	0.0315	0.0345	0.1845	0.161	0.911
	P28F	1.3565	0.005	0.002	0.939	0.646	0.099	0.2025	0.005	0.007	0.01	0.006	0.007	0.3015	0.169	0.0055	2.634
	P29F	0.0815	0.004	0.03	0.1025	0.005	0.0085	0	0.002	0.0055	0.1635	0.005	0.006	2.364	0.0065	0.0065	0.0045
	P30F	3.016	2.709	3.2	3.056	3.0395	2.764	1.118	2.6905	2.9285	2.9265	0.4985	0.3805	3.179	1.283	3.184	2.854
	P31F	0.128	0.003	0.001	0.0025	0	0.001	0.0195	0.02	0.0035	0.0135	0.0005	0.007	0	0	0	0
	P32F	0.091	0.0065	1.9335	2.404	1.636	0.005	0	0.008	0.0065	0.763	0.009	0.595	0.11	0.0075	0.457	2.586
	P27G	1.2805	0.0105	0.3525	0.797	0.3615	0.023	0.016	0.0265	0.0155	0.141	0.026	0.068	0.04	0.2125	0.2885	1.3295
	P28G	1.917	0.0045	0.365	0.604	0.57	0.021	0.014	0.01	0.028	0	0.0085	0.023	1.155	0.1685	0.007	1.9035
	P29G	0.1025	0.003	0.023	0.085	0.002	0.0055	0	0.005	0.0015	0.1365	0.006	0.005	2.4835	0.0075	0.001	0.0025
	P30G	2.3855	0.1605	2.3	1.2685	0.904	0.3765	0	1.4895	1.1	1.355	0.0075	0.015	1.683	0.0085	1.909	0.355
	P31G	0.034	0	0	0	0	0.0005	0	0.026	0	0.002	0	0	0	0	0	0
	P32G	0.0975	0.0035	1.972	2.3115	1.524	0.0065	0	0.009	0.004	0.671	0.008	0.5665	0.1	0.0085	0.4505	2.42

[truncated: 37 more sheets: Fig. 2f, Fig. 2g, Fig. 2h, Fig. 2i , Fig. 3a, Fig. 3b, Fig. 3c, Fig. 4b, Fig. 4c, Fig. 4d, Fig. 5b, Fig. 5c, Fig. 5d, Fig.5e , Fig. 6b, Fig. 6c, Fig. 6d, Fig. 6e, Fig. 6f, Fig. 7b …]
